# Supplementary material for: Facile Synthesis of MXene-Ti3C2/Co Nanosheet Hydrogel Sensor with the Assistance of a Smartphone for On-Site Monitoring of Glucose in Beverages
Source: Molecules. 2023 Jun 28;28(13):5075. doi: 10.3390/molecules28135075 (PMC10343734; doi:10.3390/molecules28135075)
Supplement: Supplementary file 1 [file molecules-28-05075-s001.zip]

Archive with 1 entries (1 files):
- molecules-2456281-supplementary.pdf
